# Supplementary material for: Evaluation of an Environmental Nutrition Intervention at the 2018 Commonwealth Games
Source: Nutrients. 2023 Nov 4;15(21):4678. doi: 10.3390/nu15214678 (PMC10647693; doi:10.3390/nu15214678)
Supplement: Supplementary file 1 [file nutrients-15-04678-s001.zip]

Archive with 1 entries (1 files):
- nutrients-2630623-supplementary.pdf
